# Supplementary material for: Dissociation of Clinical Outcomes and CSF Proteinopathy Biomarkers in Parkinson’s Disease: Cognitive–Affective Dissociation with Specificity for Tau
Source: Biomedicines. 2025 Oct 11;13(10):2478. doi: 10.3390/biomedicines13102478 (PMC12561310; doi:10.3390/biomedicines13102478)
Supplement: Supplementary file 1 [file biomedicines-13-02478-s001.zip]

Archive with 1 entries (1 files):
- biomedicines-3893857-supplementary.pdf
